# Supplementary material for: Physical embodiment enables information processing beyond explicit flow sensing in active matter
Source: Sci Adv. 2026 Mar 13;12(11):eaec0783. doi: 10.1126/sciadv.aec0783 (PMC12985729; doi:10.1126/sciadv.aec0783)
Supplement: Supplementary file 2 — Movies S1 to S4 [file sciadv.aec0783_movies_s1_to_s4.zip]

Archive with 4 entries (4 files):
- aec0783_movie_s1.mov
- aec0783_movie_s2.mov
- aec0783_movie_s3.mov
- aec0783_movie_s4.mov
